# Supplementary material for: Use of constitutive and inducible oncogene-containing iPSCs as surrogates for transgenic mice to study breast oncogenesis
Source: Stem Cell Res Ther. 2021 May 27;12:301. doi: 10.1186/s13287-021-02285-x (PMC8162012; doi:10.1186/s13287-021-02285-x)
Supplement: Supplementary file 2 — Additional file 2. [file 13287_2021_2285_MOESM2_ESM.zip]

Archive with 4 entries (4 files):
- Supplement 2a.TIFF
- Supplement 2b.TIFF
- Supplement 2c.TIFF
- Supplement 2d.TIFF
